# Supplementary material for: Single-Cell Analysis Differentiates the Effects of p53 Mutation and p53 Loss on Cell Compositions of Oncogenic Kras-Driven Pancreatic Cancer
Source: Cells. 2023 Nov 12;12(22):2614. doi: 10.3390/cells12222614 (PMC10670612; doi:10.3390/cells12222614)
Supplement: Supplementary file 1 [file cells-12-02614-s001.zip]

Archive with 1 entries (1 files):
- cells-2709541-supplementary.pdf
